# Supplementary material for: PsyAcoustX: A flexible MATLAB® package for psychoacoustics research
Source: Front Psychol. 2015 Oct 12;6:1498. doi: 10.3389/fpsyg.2015.01498 (PMC4601020; doi:10.3389/fpsyg.2015.01498)
Supplement: Supplementary file 1 [file Data_Sheet_1.ZIP]

Archive with 390 entries (347 files):
- PsyAcoustX/Cal/
- PsyAcoustX/Cal/calibration_script.m
- PsyAcoustX/Cal/EAR5A.mat
- PsyAcoustX/Cal/ER2.mat
- PsyAcoustX/Cal/MUSC_vs_SPECS.fig
- PsyAcoustX/Cal/MUSC_vs_SPECS.png
- PsyAcoustX/Cal/play70dBNoise.m
- PsyAcoustX/Cal/stim70dBNoise.mat
- PsyAcoustX/Cal/Thumbs.db
- PsyAcoustX/Data/
- PsyAcoustX/Data/DecTEST.fig
- PsyAcoustX/Data/Example/
- PsyAcoustX/Data/Example/DataFiles/
- PsyAcoustX/Data/Example/ExampleExptInfo.mat
- PsyAcoustX/Data/Example/TestFiles/
- PsyAcoustX/Data/Example/TestFiles/Example_1.txt
- PsyAcoustX/Data/Example/TestFiles/Example_10.txt
- PsyAcoustX/Data/Example/TestFiles/Example_11.txt
- PsyAcoustX/Data/Example/TestFiles/Example_12.txt
- PsyAcoustX/Data/Example/TestFiles/Example_13.txt
- PsyAcoustX/Data/Example/TestFiles/Example_14.txt
- PsyAcoustX/Data/Example/TestFiles/Example_15.txt
- PsyAcoustX/Data/Example/TestFiles/Example_16.txt
- PsyAcoustX/Data/Example/TestFiles/Example_17.txt
- PsyAcoustX/Data/Example/TestFiles/Example_18.txt
- PsyAcoustX/Data/Example/TestFiles/Example_19.txt
- PsyAcoustX/Data/Example/TestFiles/Example_2.txt
- PsyAcoustX/Data/Example/TestFiles/Example_20.txt
- PsyAcoustX/Data/Example/TestFiles/Example_21.txt
- PsyAcoustX/Data/Example/TestFiles/Example_22.txt
- PsyAcoustX/Data/Example/TestFiles/Example_23.txt
- PsyAcoustX/Data/Example/TestFiles/Example_24.txt
- PsyAcoustX/Data/Example/TestFiles/Example_25.txt
- PsyAcoustX/Data/Example/TestFiles/Example_26.txt
- PsyAcoustX/Data/Example/TestFiles/Example_27.txt
- PsyAcoustX/Data/Example/TestFiles/Example_28.txt
- PsyAcoustX/Data/Example/TestFiles/Example_3.txt
- PsyAcoustX/Data/Example/TestFiles/Example_4.txt
- PsyAcoustX/Data/Example/TestFiles/Example_5.txt
- PsyAcoustX/Data/Example/TestFiles/Example_6.txt
- PsyAcoustX/Data/Example/TestFiles/Example_7.txt
- PsyAcoustX/Data/Example/TestFiles/Example_8.txt
- PsyAcoustX/Data/Example/TestFiles/Example_9.txt
- PsyAcoustX/Data/gapTEST.fig
- PsyAcoustX/Data/maskTEST.txt
- PsyAcoustX/GapGUI/
- PsyAcoustX/GapGUI/gapGUI.fig
- PsyAcoustX/GapGUI/gapGUI.m
- PsyAcoustX/GapGUI/Interface/
- PsyAcoustX/GapGUI/Interface/PreviousVers_RegSubj/
- PsyAcoustX/GapGUI/Interface/PreviousVers_RegSubj/registerSubject_before06222012.fig
- PsyAcoustX/GapGUI/Interface/PreviousVers_RegSubj/registerSubject_before06222012.m
- PsyAcoustX/GapGUI/Interface/purdueSeal.bmp
- PsyAcoustX/GapGUI/Interface/purdueTrainLogo.tif
- PsyAcoustX/GapGUI/Interface/registerSubject_IncDec.fig
- PsyAcoustX/GapGUI/Interface/registerSubject_IncDec.m
- PsyAcoustX/GapGUI/Interface/registerSubject_mod.m
- PsyAcoustX/GapGUI/Interface/Thumbs.db
- PsyAcoustX/GapGUI/Interface/write_header_gap.m
- PsyAcoustX/GapGUI/Interface/write_header_mod.m
- PsyAcoustX/GapGUI/Interface/write_parameters_mod.m
- PsyAcoustX/GapGUI/Interface/write_results_gap.m
- PsyAcoustX/GapGUI/Interface/write_results_mod.m
- PsyAcoustX/GapGUI/Plotting/
- PsyAcoustX/GapGUI/Plotting/plotRespTrack.m
- PsyAcoustX/GapGUI/Plotting/plotStim_gap.m
- PsyAcoustX/GapGUI/Plotting/plotStim_mod.m
- PsyAcoustX/GapGUI/Plotting/plotStimSpectrogam.m
- PsyAcoustX/GapGUI/Run/
- PsyAcoustX/GapGUI/Run/doLights.m
- PsyAcoustX/GapGUI/Run/doTrial_gap.m
- PsyAcoustX/GapGUI/Run/doTrial_gap_Example.m
- PsyAcoustX/GapGUI/Run/doTrial_mod.m
- PsyAcoustX/GapGUI/Run/doTrial_mod_Example.m
- PsyAcoustX/GapGUI/Run/playExampleWin.fig
- PsyAcoustX/GapGUI/Run/playExampleWin.m
- PsyAcoustX/GapGUI/Run/playExampleWin_mod.fig
- PsyAcoustX/GapGUI/Run/playExampleWin_mod.m
- PsyAcoustX/GapGUI/Run/responseWindow_gap.fig
- PsyAcoustX/GapGUI/Run/responseWindow_gap.m
- PsyAcoustX/GapGUI/Run/responseWindow_mod.fig
- PsyAcoustX/GapGUI/Run/responseWindow_mod.m
- PsyAcoustX/GapGUI/Run/runExperiment_gap.m
- PsyAcoustX/GapGUI/Run/runExperiment_mod.m
- PsyAcoustX/GapGUI/Run/runTracker_gap.fig
- PsyAcoustX/GapGUI/Run/runTracker_gap.m
- PsyAcoustX/GapGUI/Run/runTracker_mod.fig
- PsyAcoustX/GapGUI/Run/runTracker_mod.m
- PsyAcoustX/GapGUI/Run/sound24bit.m
- PsyAcoustX/GapGUI/Run/subject.txt
- PsyAcoustX/GapGUI/Stimulus/
- PsyAcoustX/GapGUI/Stimulus/amp2db.m
- PsyAcoustX/GapGUI/Stimulus/check_params_gap.m
- PsyAcoustX/GapGUI/Stimulus/createNotchedNoise.m
- PsyAcoustX/GapGUI/Stimulus/db2m.m
- PsyAcoustX/GapGUI/Stimulus/dBDiffPhones.m
- PsyAcoustX/GapGUI/Stimulus/EB_envelope.m
- PsyAcoustX/GapGUI/Stimulus/fft_rect_filt.m
- PsyAcoustX/GapGUI/Stimulus/gapCalcBW.m
- PsyAcoustX/GapGUI/Stimulus/initialize_params_gap.m
- PsyAcoustX/GapGUI/Stimulus/initialize_params_mod.m
- PsyAcoustX/GapGUI/Stimulus/insertGap.m
- PsyAcoustX/GapGUI/Stimulus/load_parameters_gap.m
- PsyAcoustX/GapGUI/Stimulus/load_parameters_mod.m
- PsyAcoustX/GapGUI/Stimulus/m2dB.m
- PsyAcoustX/GapGUI/Stimulus/makeLNN_gap.m
- PsyAcoustX/GapGUI/Stimulus/makeStim_gap.m
- PsyAcoustX/GapGUI/Stimulus/makeStim_mod.m
- PsyAcoustX/GapGUI/Stimulus/rampstim.m
- PsyAcoustX/GapGUI/Stimulus/rms.m
- PsyAcoustX/GapGUI/Stimulus/scale2db_gap.m
- PsyAcoustX/GapGUI/Stimulus/scalebydB.m
- PsyAcoustX/GapGUI/Stimulus/selectStimParams_gap.fig
- PsyAcoustX/GapGUI/Stimulus/selectStimParams_gap.m
- PsyAcoustX/GapGUI/Stimulus/selectStimParams_mod.fig
- PsyAcoustX/GapGUI/Stimulus/setStimParam_mod.m
- PsyAcoustX/GapGUI/Stimulus/subject.txt
- PsyAcoustX/GapGUI/Stimulus/testbuttongroup.fig
- PsyAcoustX/GapGUI/Stimulus/testbuttongroup.m
- PsyAcoustX/GapGUI/Stimulus/Thumbs.db
- PsyAcoustX/GapGUI/Stimulus/write_parameters_gap.m
- PsyAcoustX/GUI_HelpFiles/
- PsyAcoustX/GUI_HelpFiles/FIGS/
- PsyAcoustX/GUI_HelpFiles/FIGS/AddingConditions2Expt/
- PsyAcoustX/GUI_HelpFiles/FIGS/AddingConditions2Expt/ScreenHunter_11 Jul. 16 16.35.jpg
- PsyAcoustX/GUI_HelpFiles/FIGS/AddingConditions2Expt/ScreenHunter_11 Jul. 16 16.36.jpg
- PsyAcoustX/GUI_HelpFiles/FIGS/AddingConditions2Expt/ScreenHunter_12 Jul. 16 16.36.jpg
- PsyAcoustX/GUI_HelpFiles/FIGS/AddingConditions2Expt/ScreenHunter_13 Jul. 16 16.36.jpg
- PsyAcoustX/GUI_HelpFiles/FIGS/AddingConditions2Expt/ScreenHunter_13 Jul. 16 16.38.jpg
- PsyAcoustX/GUI_HelpFiles/FIGS/AddingConditions2Expt/Thumbs.db
- PsyAcoustX/GUI_HelpFiles/FIGS/Calibration/
- PsyAcoustX/GUI_HelpFiles/FIGS/Calibration/ScreenHunter_17 Jul. 17 15.48.jpg
- PsyAcoustX/GUI_HelpFiles/FIGS/EnrollingSubject/
- PsyAcoustX/GUI_HelpFiles/FIGS/EnrollingSubject/ScreenHunter_02 Jul. 16 16.03.jpg
- PsyAcoustX/GUI_HelpFiles/FIGS/EnrollingSubject/ScreenHunter_02 Jul. 16 16.05.jpg
- PsyAcoustX/GUI_HelpFiles/FIGS/EnrollingSubject/ScreenHunter_02 Jul. 16 16.06.jpg
- PsyAcoustX/GUI_HelpFiles/FIGS/Features/
- PsyAcoustX/GUI_HelpFiles/FIGS/Features/PlayingExample/
- PsyAcoustX/GUI_HelpFiles/FIGS/Features/PlayingExample/ScreenHunter_07 Jul. 16 16.20.jpg
- PsyAcoustX/GUI_HelpFiles/FIGS/Features/PlayingExample/ScreenHunter_08 Jul. 16 16.20.jpg
- PsyAcoustX/GUI_HelpFiles/FIGS/Features/PlayingExample/ScreenHunter_08 Jul. 16 16.21.jpg
- PsyAcoustX/GUI_HelpFiles/FIGS/Features/PlayingExample/ScreenHunter_08 Jul. 16 16.22.jpg
- PsyAcoustX/GUI_HelpFiles/FIGS/Features/runTracker/
- PsyAcoustX/GUI_HelpFiles/FIGS/Features/runTracker/ScreenHunter_08 Jul. 16 16.25.jpg
- PsyAcoustX/GUI_HelpFiles/FIGS/Features/runTracker/ScreenHunter_09 Jul. 16 16.25.jpg
- PsyAcoustX/GUI_HelpFiles/FIGS/OpeningGUI/
- PsyAcoustX/GUI_HelpFiles/FIGS/OpeningGUI/ScreenHunter_02 Jul. 16 15.58.jpg
- PsyAcoustX/GUI_HelpFiles/FIGS/OpeningGUI/ScreenHunter_02 Jul. 16 16.01.jpg
- PsyAcoustX/GUI_HelpFiles/FIGS/OpeningGUI/ScreenHunter_02 Jul. 16 16.02.jpg
- PsyAcoustX/GUI_HelpFiles/FIGS/OpeningGUI/Thumbs.db
- PsyAcoustX/GUI_HelpFiles/FIGS/RemovingConditions/
- PsyAcoustX/GUI_HelpFiles/FIGS/RemovingConditions/ScreenHunter_13 Jul. 16 16.38.jpg
- PsyAcoustX/GUI_HelpFiles/FIGS/RemovingConditions/ScreenHunter_13 Jul. 16 16.39.jpg
- PsyAcoustX/GUI_HelpFiles/FIGS/RemovingConditions/ScreenHunter_14 Jul. 16 16.39.jpg
- PsyAcoustX/GUI_HelpFiles/FIGS/RemovingConditions/ScreenHunter_15 Jul. 16 16.39.jpg
- PsyAcoustX/GUI_HelpFiles/FIGS/RemovingConditions/ScreenHunter_15 Jul. 16 16.40.jpg
- PsyAcoustX/GUI_HelpFiles/FIGS/RemovingConditions/ScreenHunter_16 Jul. 16 16.40.jpg
- PsyAcoustX/GUI_HelpFiles/FIGS/RemovingConditions/ScreenHunter_16 Jul. 16 16.41.jpg
- PsyAcoustX/GUI_HelpFiles/FIGS/RemovingConditions/ScreenHunter_17 Jul. 16 16.41.jpg
- PsyAcoustX/GUI_HelpFiles/FIGS/RunningSubjects/
- PsyAcoustX/GUI_HelpFiles/FIGS/RunningSubjects/EnrolledSubject/
- PsyAcoustX/GUI_HelpFiles/FIGS/RunningSubjects/EnrolledSubject/ScreenHunter_02 Jul. 16 16.11.jpg
- PsyAcoustX/GUI_HelpFiles/FIGS/RunningSubjects/EnrolledSubject/ScreenHunter_03 Jul. 16 16.11.jpg
- PsyAcoustX/GUI_HelpFiles/FIGS/RunningSubjects/EnrolledSubject/ScreenHunter_04 Jul. 16 16.11.jpg
- PsyAcoustX/GUI_HelpFiles/FIGS/RunningSubjects/EnrolledSubject/ScreenHunter_04 Jul. 16 16.14.jpg
- PsyAcoustX/GUI_HelpFiles/FIGS/RunningSubjects/EnrolledSubject/ScreenHunter_05 Jul. 16 16.14.jpg
- PsyAcoustX/GUI_HelpFiles/FIGS/RunningSubjects/EnrolledSubject/ScreenHunter_05 Jul. 16 16.15.jpg
- PsyAcoustX/GUI_HelpFiles/FIGS/RunningSubjects/EnrolledSubject/ScreenHunter_06 Jul. 16 16.15.jpg
- PsyAcoustX/GUI_HelpFiles/FIGS/RunningSubjects/EnrolledSubject/ScreenHunter_07 Jul. 16 16.15.jpg
- PsyAcoustX/GUI_HelpFiles/FIGS/RunningSubjects/EnrolledSubject/ScreenHunter_10 Jul. 16 16.26.jpg
- PsyAcoustX/GUI_HelpFiles/FIGS/RunningSubjects/EnrolledSubject/ScreenHunter_11 Jul. 16 16.26.jpg
- PsyAcoustX/GUI_HelpFiles/FIGS/RunningSubjects/EnrolledSubject/ScreenHunter_11 Jul. 16 16.29.jpg
- PsyAcoustX/GUI_HelpFiles/FIGS/RunningSubjects/EnrolledSubject/ScreenHunter_11 Jul. 16 16.32.jpg
- PsyAcoustX/GUI_HelpFiles/FIGS/RunningSubjects/EnrolledSubject/Thumbs.db
- PsyAcoustX/GUI_HelpFiles/GUI_manual.docx
- PsyAcoustX/GUI_HelpFiles/IncDecGUI_QuickGuide.docx
- PsyAcoustX/IncDecGUI/
- PsyAcoustX/IncDecGUI/Data/
- PsyAcoustX/IncDecGUI/Data/CalBckgrndNoise2kHz.fig
- PsyAcoustX/IncDecGUI/Data/CalPedestal.fig
- PsyAcoustX/IncDecGUI/Data/Decrement Protocol.docx
- PsyAcoustX/IncDecGUI/Data/DecrementWorkbook.xlsx
- PsyAcoustX/IncDecGUI/IncDecGUI.fig
- PsyAcoustX/IncDecGUI/IncDecGUI.m
- PsyAcoustX/IncDecGUI/Interface/
- PsyAcoustX/IncDecGUI/Interface/PreviousVers_RegSubj/
- PsyAcoustX/IncDecGUI/Interface/PreviousVers_RegSubj/registerSubject_before06222012.fig
- PsyAcoustX/IncDecGUI/Interface/PreviousVers_RegSubj/registerSubject_before06222012.m
- PsyAcoustX/IncDecGUI/Interface/purdueSeal.bmp
- PsyAcoustX/IncDecGUI/Interface/purdueTrainLogo.tif
- PsyAcoustX/IncDecGUI/Interface/registerSubject_IncDec.fig
- PsyAcoustX/IncDecGUI/Interface/registerSubject_IncDec.m
- PsyAcoustX/IncDecGUI/Interface/registerSubject_mod.m
- PsyAcoustX/IncDecGUI/Interface/Thumbs.db
- PsyAcoustX/IncDecGUI/Interface/write_header_gap.m
- PsyAcoustX/IncDecGUI/Interface/write_header_mod.m
- PsyAcoustX/IncDecGUI/Interface/write_parameters_IncDec.m
- PsyAcoustX/IncDecGUI/Interface/write_parameters_mod.m
- PsyAcoustX/IncDecGUI/Interface/write_results_gap.m
- PsyAcoustX/IncDecGUI/Interface/write_results_mod.m
- PsyAcoustX/IncDecGUI/MISC/
- PsyAcoustX/IncDecGUI/MISC/CheckDecrement.m
- PsyAcoustX/IncDecGUI/MISC/makeStim_IncDec_CheckDecrement.m
- PsyAcoustX/IncDecGUI/Plotting/
- PsyAcoustX/IncDecGUI/Plotting/plotRespTrack.m
- PsyAcoustX/IncDecGUI/Plotting/plotStim_gap.m
- PsyAcoustX/IncDecGUI/Plotting/plotStim_mod.m
- PsyAcoustX/IncDecGUI/Plotting/plotStimSpectrogam.m
- PsyAcoustX/IncDecGUI/Run/
- PsyAcoustX/IncDecGUI/Run/doLights.m
- PsyAcoustX/IncDecGUI/Run/doTrial_gap.m
- PsyAcoustX/IncDecGUI/Run/doTrial_gap_Example.m
- PsyAcoustX/IncDecGUI/Run/doTrial_IncDec.m
- PsyAcoustX/IncDecGUI/Run/doTrial_IncDec_Example.m
- PsyAcoustX/IncDecGUI/Run/doTrial_mod.m
- PsyAcoustX/IncDecGUI/Run/doTrial_mod_Example.m
- PsyAcoustX/IncDecGUI/Run/playExampleWin.fig
- PsyAcoustX/IncDecGUI/Run/playExampleWin.m
- PsyAcoustX/IncDecGUI/Run/playExampleWin_IncDec.fig
- PsyAcoustX/IncDecGUI/Run/playExampleWin_IncDec.m
- PsyAcoustX/IncDecGUI/Run/playExampleWin_mod.fig
- PsyAcoustX/IncDecGUI/Run/playExampleWin_mod.m
- PsyAcoustX/IncDecGUI/Run/responseWindow_gap.fig
- PsyAcoustX/IncDecGUI/Run/responseWindow_gap.m
- PsyAcoustX/IncDecGUI/Run/responseWindow_mod.fig
- PsyAcoustX/IncDecGUI/Run/responseWindow_mod.m
- PsyAcoustX/IncDecGUI/Run/runExperiment_gap.m
- PsyAcoustX/IncDecGUI/Run/runExperiment_IncDec.m
- PsyAcoustX/IncDecGUI/Run/runExperiment_mod.m
- PsyAcoustX/IncDecGUI/Run/runTracker_gap.fig
- PsyAcoustX/IncDecGUI/Run/runTracker_gap.m
- PsyAcoustX/IncDecGUI/Run/runTracker_mod.fig
- PsyAcoustX/IncDecGUI/Run/runTracker_mod.m
- PsyAcoustX/IncDecGUI/Run/sound24bit.m
- PsyAcoustX/IncDecGUI/Run/subject.txt
- PsyAcoustX/IncDecGUI/Stimulus/
- PsyAcoustX/IncDecGUI/Stimulus/amp2db.m
- PsyAcoustX/IncDecGUI/Stimulus/check_params_gap.m
- PsyAcoustX/IncDecGUI/Stimulus/createNotchedNoise.m
- PsyAcoustX/IncDecGUI/Stimulus/db2m.m
- PsyAcoustX/IncDecGUI/Stimulus/dBDiffPhones.m
- PsyAcoustX/IncDecGUI/Stimulus/DebugCheck_PhzShift_IncDec.m
- PsyAcoustX/IncDecGUI/Stimulus/EB_envelope.m
- PsyAcoustX/IncDecGUI/Stimulus/fft_rect_filt.m
- PsyAcoustX/IncDecGUI/Stimulus/gapCalcBW.m
- PsyAcoustX/IncDecGUI/Stimulus/initialize_params_gap.m
- PsyAcoustX/IncDecGUI/Stimulus/initialize_params_IncDec.m
- PsyAcoustX/IncDecGUI/Stimulus/initialize_params_mod.m
- PsyAcoustX/IncDecGUI/Stimulus/insertGap.m
- PsyAcoustX/IncDecGUI/Stimulus/insertIncDec.m
- PsyAcoustX/IncDecGUI/Stimulus/insertIncDec_old.m
- PsyAcoustX/IncDecGUI/Stimulus/load_parameters_IncDec.m
- PsyAcoustX/IncDecGUI/Stimulus/load_parameters_mod.m
- PsyAcoustX/IncDecGUI/Stimulus/m2dB.m
- PsyAcoustX/IncDecGUI/Stimulus/makeLNN_gap.m
- PsyAcoustX/IncDecGUI/Stimulus/makeStim_gap.m
- PsyAcoustX/IncDecGUI/Stimulus/makeStim_IncDec.m
- PsyAcoustX/IncDecGUI/Stimulus/makeStim_mod.m
- PsyAcoustX/IncDecGUI/Stimulus/rampstim.m
- PsyAcoustX/IncDecGUI/Stimulus/rms.m
- PsyAcoustX/IncDecGUI/Stimulus/scale2db_gap.m
- PsyAcoustX/IncDecGUI/Stimulus/scalebydB.m
- PsyAcoustX/IncDecGUI/Stimulus/selectStimParams_IncDec.fig
- PsyAcoustX/IncDecGUI/Stimulus/selectStimParams_IncDec.m
- PsyAcoustX/IncDecGUI/Stimulus/setStartLevelIncDec.asv
- PsyAcoustX/IncDecGUI/Stimulus/setStartLevelIncDec.m
- PsyAcoustX/IncDecGUI/Stimulus/setStimParam_mod.m
- PsyAcoustX/IncDecGUI/Stimulus/subject.txt
- PsyAcoustX/IncDecGUI/Stimulus/testbuttongroup.fig
- PsyAcoustX/IncDecGUI/Stimulus/testbuttongroup.m
- PsyAcoustX/IncDecGUI/Stimulus/Thumbs.db
- PsyAcoustX/IncDecGUI/subject.txt
- PsyAcoustX/IncDecGUI/test4_10-Jun-2014.txt
- PsyAcoustX/LynxSettings_02_05_14.lms
- PsyAcoustX/MaskingGUI/
- PsyAcoustX/MaskingGUI/Interface/
- PsyAcoustX/MaskingGUI/Interface/CombVec.m
- PsyAcoustX/MaskingGUI/Interface/deleteRow.m
- PsyAcoustX/MaskingGUI/Interface/purdueSeal.bmp
- PsyAcoustX/MaskingGUI/Interface/purdueSeal_orig.bmp
- PsyAcoustX/MaskingGUI/Interface/purdueTrainLogo.tif
- PsyAcoustX/MaskingGUI/Interface/purdueTrainLogo_orig.tif
- PsyAcoustX/MaskingGUI/Interface/registerSubject.fig
- PsyAcoustX/MaskingGUI/Interface/registerSubject.m
- PsyAcoustX/MaskingGUI/Interface/setPanels.m
- PsyAcoustX/MaskingGUI/Interface/write_header.m
- PsyAcoustX/MaskingGUI/Interface/write_parameters.m
- PsyAcoustX/MaskingGUI/Interface/write_results.m
- PsyAcoustX/MaskingGUI/MaskingGUI.fig
- PsyAcoustX/MaskingGUI/MaskingGUI.m
- PsyAcoustX/MaskingGUI/MaskingGUI_calibration_ER2.lms
- PsyAcoustX/MaskingGUI/MaskingGUI_calibration_Senn.lms
- PsyAcoustX/MaskingGUI/Plotting/
- PsyAcoustX/MaskingGUI/Plotting/plotRespTrack.m
- PsyAcoustX/MaskingGUI/Plotting/plotStim.m
- PsyAcoustX/MaskingGUI/Plotting/plotStimSpectrogam.m
- PsyAcoustX/MaskingGUI/README.doc
- PsyAcoustX/MaskingGUI/Run/
- PsyAcoustX/MaskingGUI/Run/doLights.m
- PsyAcoustX/MaskingGUI/Run/doTrial.m
[truncated: 90 more entries]
