# Supplementary material for: PsyAcoustX: A flexible MATLAB® package for psychoacoustics research
Source: Front Psychol. 2015 Oct 12;6:1498. doi: 10.3389/fpsyg.2015.01498 (PMC4601020; doi:10.3389/fpsyg.2015.01498)
Supplement: Supplementary file 1 [file Data_Sheet_1.ZIP › PsyAcoustX/Cal/play70dBNoise.m]

load('stim70dBNoise.mat');

Nreps=10;

sig=repmat(sig,1,Nreps);

sound(sig,Fs,Bits);
