# Supplementary material for: PsyAcoustX: A flexible MATLAB® package for psychoacoustics research
Source: Front Psychol. 2015 Oct 12;6:1498. doi: 10.3389/fpsyg.2015.01498 (PMC4601020; doi:10.3389/fpsyg.2015.01498)
Supplement: Supplementary file 1 [file Data_Sheet_1.ZIP › PsyAcoustX/Data/Example/TestFiles/Example_2.txt]

1.980000e-01
0
noise
0
2.000000e-01
50
5.000000e-03
0
simultaneous
noise
0
4.000000e-01
0
0
NaN
0 0 0 0
15
3.000000e-03
30
2000
6.000000e-03
0
0
3.000000e-03
0
2.400000e+00
2.000000e-01
0
50
5.000000e-03
