# Supplementary material for: PsyAcoustX: A flexible MATLAB® package for psychoacoustics research
Source: Front Psychol. 2015 Oct 12;6:1498. doi: 10.3389/fpsyg.2015.01498 (PMC4601020; doi:10.3389/fpsyg.2015.01498)
Supplement: Supplementary file 1 [file Data_Sheet_1.ZIP › PsyAcoustX/Data/maskTEST.txt]

0
1
tone
1000
2.000000e-01
50
5.000000e-03
0
simultaneous
tone
1000
5.000000e-01
0
1
3.897627e+01
100 2500 5500 8000
50
5.000000e-03
50
1000
1.000000e-02
0
0
5.000000e-03
1
1200
5.000000e-01
0
60
5.000000e-03
