# Supplementary material for: PsyAcoustX: A flexible MATLAB® package for psychoacoustics research
Source: Front Psychol. 2015 Oct 12;6:1498. doi: 10.3389/fpsyg.2015.01498 (PMC4601020; doi:10.3389/fpsyg.2015.01498)
Supplement: Supplementary file 1 [file Data_Sheet_1.ZIP › PsyAcoustX/GapGUI/Plotting/plotStimSpectrogam.m]

function plotStimSpectrogam(handles)
%plots spectrogram of stimulus

Fs=handles.Fs;
sig=handles.stim;
width=25; %ms
step=2;   %ms

figure;
[yo,fo,to]=specgram(sig/max(sig),2^14,Fs,hamming(round((width/1000)*Fs)),round(((width-step)/1000)*Fs));
amp=abs(yo)/((width/1000)*Fs);
imagesc(to*1000, fo, 20*log10(amp),[-100 0]);colorbar;
axis xy;shading flat;xlabel('Time (ms)');ylabel('Frequency (Hz)');
ylim([0 10000]);

end
