# Supplementary material for: PsyAcoustX: A flexible MATLAB® package for psychoacoustics research
Source: Front Psychol. 2015 Oct 12;6:1498. doi: 10.3389/fpsyg.2015.01498 (PMC4601020; doi:10.3389/fpsyg.2015.01498)
Supplement: Supplementary file 1 [file Data_Sheet_1.ZIP › PsyAcoustX/GapGUI/Run/sound24bit.m]

% sound24bit, plays wav files at 24 bits/sample
% function sound24bit(x,Fs)
%
% Last Revised: 06/19/06, J. Alexander

function sound24bit(x,Fs)

y = audioplayer(x,Fs,24);
play(y);
