# Supplementary material for: PsyAcoustX: A flexible MATLAB® package for psychoacoustics research
Source: Front Psychol. 2015 Oct 12;6:1498. doi: 10.3389/fpsyg.2015.01498 (PMC4601020; doi:10.3389/fpsyg.2015.01498)
Supplement: Supplementary file 1 [file Data_Sheet_1.ZIP › PsyAcoustX/GapGUI/Run/subject.txt]

*********************************************************************************
MODULATION DETECTION EXPERIMENT
6/28/2012 16:56:37
*********************************************************************************
Listener:                   subject
Paradigm:                   3AFC (2down-1up)
Sample Rate (Hz):           44100

Carrier Type:               noise
Noise bandwidth (Hz):       80 20000
Modulation frequency (Hz):  20
Signal level (dB):          70
Signal duration (ms):       50
Ramping (ms):               0
Precursor Toggle (boolean):        1
Precursor Level (dB SPL):      50
Precursor Duration (ms):       
Partial Mod. Toggle (boolean):     0

-------------------------------------------
Level (dB):  Resp.(1=corr.; 0=incorr.):
-------------------------------------------
0     1
0     1
-8     1
-8     1
-16     1
-16     1
-24     0*
-16     0
-8     1
-8     1*
------------------------------------------------------------
Reversal Levels (dB): -24 -8 
Threshold (dB): -16.00
SD (dB): 11.31
------------------------------------------------------------
