# Supplementary material for: PsyAcoustX: A flexible MATLAB® package for psychoacoustics research
Source: Front Psychol. 2015 Oct 12;6:1498. doi: 10.3389/fpsyg.2015.01498 (PMC4601020; doi:10.3389/fpsyg.2015.01498)
Supplement: Supplementary file 1 [file Data_Sheet_1.ZIP › PsyAcoustX/GapGUI/Stimulus/amp2db.m]

function currentdB=amp2db(sig)
%report sig amplitude in dB

caldB=getappdata(0,'caldB');
ref=0.4;  % need to set lower than .707 when using a noise stimulus at a high level at the peaks of the noise will be clipped
% at ref =1/2, clipping will be avoided until 5 dB below caldB.  At cal dB
% clipping will occur for peaks greater than 2 std dev. above the mean (2.27 % of peaks).  
%ref=1/sqrt(2); % MATLAB RMS amplitude of 1/sqrt(2)=0.707 => caldB  level in SPL [must calibrate before experiment]
rms_sig=rms(sig);
currentdB=20*log10(rms_sig/ref)+caldB;

end
