# Supplementary material for: PsyAcoustX: A flexible MATLAB® package for psychoacoustics research
Source: Front Psychol. 2015 Oct 12;6:1498. doi: 10.3389/fpsyg.2015.01498 (PMC4601020; doi:10.3389/fpsyg.2015.01498)
Supplement: Supplementary file 1 [file Data_Sheet_1.ZIP › PsyAcoustX/GapGUI/Stimulus/gapCalcBW.m]

function BW=gapCalcBW(cFreqs)

if length(cFreqs)==1
    BW=1;
elseif length(cFreqs)==2
    BW=cFreqs(2)-cFreqs(1);
elseif length(cFreqs)==4
    BW=[cFreqs(4)-cFreqs(3)] + [cFreqs(2)-cFreqs(1)];
else
    error('must have 1, 2, or 4 cutoff frequencies');
end
