# Supplementary material for: PsyAcoustX: A flexible MATLAB® package for psychoacoustics research
Source: Front Psychol. 2015 Oct 12;6:1498. doi: 10.3389/fpsyg.2015.01498 (PMC4601020; doi:10.3389/fpsyg.2015.01498)
Supplement: Supplementary file 1 [file Data_Sheet_1.ZIP › PsyAcoustX/GapGUI/Stimulus/rampstim.m]

function sigOut=rampstim(sig,ramp,Fs)
% Ramp sig with cos^2 ramps (Hannin window) of duration ramp  ms

    rampSamps = floor(Fs*ramp/1000);
    w=hanning(2*rampSamps)'; %hanning window is cosine^2
    w1=w(1:ceil((length(w))/2));
    w2=w(ceil((length(w))/2)+1:end);
    w1 = [w1 ones(1,length(sig)-length(w1))];
    w2 = [ones(1,length(sig)-length(w2)) w2];
    sigOut = sig.*w1.*w2; 

end
