# Supplementary material for: PsyAcoustX: A flexible MATLAB® package for psychoacoustics research
Source: Front Psychol. 2015 Oct 12;6:1498. doi: 10.3389/fpsyg.2015.01498 (PMC4601020; doi:10.3389/fpsyg.2015.01498)
Supplement: Supplementary file 1 [file Data_Sheet_1.ZIP › PsyAcoustX/GapGUI/Stimulus/scale2db_gap.m]

function newSig=scale2db_gap(sig,dB,phones,Fs,varargin)
%scale sig to specified level in dB

if isempty(varargin)
    currentdB=amp2db(sig); %current intensity of signal (dB)
else
    refstim=varargin{1};
    currentdB=amp2db(refstim); %current intensity of signal (dB)
end

deldB=dB-currentdB;
cfactor_earphone=dBDiffPhones(sig,phones,Fs);
deldB=deldB+cfactor_earphone;

newSig=scalebydB(sig,deldB);
