# Supplementary material for: PsyAcoustX: A flexible MATLAB® package for psychoacoustics research
Source: Front Psychol. 2015 Oct 12;6:1498. doi: 10.3389/fpsyg.2015.01498 (PMC4601020; doi:10.3389/fpsyg.2015.01498)
Supplement: Supplementary file 1 [file Data_Sheet_1.ZIP › PsyAcoustX/GapGUI/Stimulus/scalebydB.m]

function scaledSig=scalebydB(sig,dB)
%scale (rms) amplitude of sig by dB

rms_sig=rms(sig); %current RMS of signal
rms_sig_new=rms_sig*10.^(dB/20); %new RMS
scale_f=rms_sig_new/rms_sig;
scaledSig=scale_f*sig;


end
