# Supplementary material for: PsyAcoustX: A flexible MATLAB® package for psychoacoustics research
Source: Front Psychol. 2015 Oct 12;6:1498. doi: 10.3389/fpsyg.2015.01498 (PMC4601020; doi:10.3389/fpsyg.2015.01498)
Supplement: Supplementary file 1 [file Data_Sheet_1.ZIP › PsyAcoustX/GapGUI/Stimulus/setStimParam_mod.m]

function [stimParamVals]=setStimParam_mod(strInput)

% -- read in a string array separated by commas and store as a numeric
% array
wspace_indx=logical(isspace(strInput)); % find white space
strInput=strInput(~wspace_indx); % trim off the white space
inputCell=textscan(strInput,'%s','delimiter',','); % extract the numeric values using a comma as a delimiter
inputMat=cellfun(@str2double,[inputCell{:}]);% save the numeric array
stimParamVals=inputMat; % return the numeric array
