# Supplementary material for: PsyAcoustX: A flexible MATLAB® package for psychoacoustics research
Source: Front Psychol. 2015 Oct 12;6:1498. doi: 10.3389/fpsyg.2015.01498 (PMC4601020; doi:10.3389/fpsyg.2015.01498)
Supplement: Supplementary file 1 [file Data_Sheet_1.ZIP › PsyAcoustX/GapGUI/Stimulus/write_parameters_gap.m]

function write_parameters_gap(handles,pathname)
%saves stimulus parameters from GUI for easy re-loading
set(handles.selectStimParams_FIG,'UserData',handles.stimParams);
hgsave(handles.selectStimParams_FIG,[pathname handles.paramsFile]);
set(handles.selectStimParams_FIG,'UserData',[]);
