# Supplementary material for: PsyAcoustX: A flexible MATLAB® package for psychoacoustics research
Source: Front Psychol. 2015 Oct 12;6:1498. doi: 10.3389/fpsyg.2015.01498 (PMC4601020; doi:10.3389/fpsyg.2015.01498)
Supplement: Supplementary file 1 [file Data_Sheet_1.ZIP › PsyAcoustX/IncDecGUI/Data/DecrementWorkbook.xlsx]

## Sheet: Training_2k_Template
Subject Name:				Tester:			Date:
Cond. #	CF	Pedestal Level	Dec Location	Dec Width	Thresh 1	STD 1	Thresh 2	STD 2	Avg Threshold	Avg STD	Difference
1	2000	70	47.5	10					0	0	0
2	2000	50	47.5	10					0	0
3	2000	65	47.5	10					0	0	0
4	2000	70	2	10					0	0
5	2000	40	2	10					0	0	0
6	2000	45	2	10					0	0

## Sheet: DEC_Expt_runs1-2
	Subject Name:				Tester:			Date:
order	Cond. #	CF	Pedestal Level	Dec Location	Dec Width	Thresh 1	STD 1	Thresh 2	STD 2
1	1	2000	40	47.5	10
13	3	2000	70	47.5	10
7	5	2000	60	47.5	10
17	7	2000	55	47.5	10
15	9	2000	75	47.5	10
11	11	2000	45	47.5	10
5	13	2000	80	47.5	10
9	15	2000	65	47.5	10
3	17	2000	50	47.5	10
2	2	2000	40	2	10
8	4	2000	70	2	10
16	6	2000	60	2	10
14	8	2000	55	2	10
4	10	2000	75	2	10
18	12	2000	45	2	10
6	14	2000	80	2	10
10	16	2000	65	2	10
12	18	2000	50	2	10

## Sheet: DEC_Expt_runs3-4
	Subject Name:				Tester:			Date:
order	Cond. #	CF	Pedestal Level	Dec Location	Dec Width	Thresh 3	STD 3	Thresh 4	STD 4
6	1	2000	40	47.5	10
4	3	2000	70	47.5	10
7	5	2000	60	47.5	10
2	7	2000	55	47.5	10
8	9	2000	75	47.5	10
9	11	2000	45	47.5	10
3	13	2000	80	47.5	10
5	15	2000	65	47.5	10
1	17	2000	50	47.5	10
10	2	2000	40	2	10
11	4	2000	70	2	10
12	6	2000	60	2	10
13	8	2000	55	2	10
14	10	2000	75	2	10
15	12	2000	45	2	10
16	14	2000	80	2	10
17	16	2000	65	2	10
18	18	2000	50	2	10

## Sheet: RandomOrderGenerator
	S1	S2	S3	S4	S5	S6	S7	S8	S9	S10
0.418788	1	9	15	13	9	1	15	1	7	13
0.187089	15	5	5	5	13	17	5	7	13	5
0.548914	13	11	17	15	15	11	7	9	17	15
0.48121	9	13	3	1	3	15	9	13	11	9
0.939889	3	15	13	3	17	7	13	17	5	11
0.972711	11	7	7	17	1	3	3	11	3	3
0.421849	5	17	1	9	11	5	17	3	9	1
0.53874	17	1	9	7	5	13	11	15	1	7
0.245308	7	3	11	11	7	9	1	5	15	17
0.644725	16	12	18	12	14	16	4	12	2	14
0.419739	12	8	6	6	16	4	2	18	18	16
0.124215	8	18	8	4	6	10	18	4	10	4
0.468087	10	6	12	8	2	14	14	10	4	2
0.0213924	4	2	14	2	12	18	10	8	6	6
0.184355	18	4	16	14	8	12	8	6	12	12
0.158274	14	14	4	16	10	8	6	14	16	10
0.798655	6	16	2	10	18	2	12	16	8	8
0.0462139	2	10	10	18	4	6	16	2	14	18
