# Supplementary material for: PsyAcoustX: A flexible MATLAB® package for psychoacoustics research
Source: Front Psychol. 2015 Oct 12;6:1498. doi: 10.3389/fpsyg.2015.01498 (PMC4601020; doi:10.3389/fpsyg.2015.01498)
Supplement: Supplementary file 1 [file Data_Sheet_1.ZIP › PsyAcoustX/IncDecGUI/Run/doTrial_gap.m]

function correctInt=doTrial_gap(handles,ISI)
%present single trial of experiment (called by runExperiment.m)
%edited by Skyler jennings on May 25th, 2012... now using audioplayer to
%create sound objects and synchronize the presentation lights

%-button light handles---------------------
int1_light=findall(0,'tag','int1_light');
int2_light=findall(0,'tag','int2_light');
int3_light=findall(0,'tag','int3_light');
int1_button=findall(0,'tag','button1');
int2_button=findall(0,'tag','button2');
int3_button=findall(0,'tag','button3');
%------------------------------------------

% create 2 intervals without target, one with-------
different=makeStim_gap(handles,1);
foil1=makeStim_gap(handles,0);
foil2=makeStim_gap(handles,0);

stim(1,:)=foil1.stim;
stim(2,:)=foil2.stim;
stim(3,:)=different.stim;

presOrder=randperm(3); %randomize presenation order
correctInt=find(presOrder==3);
%--------------------------------------------------

%concatenate intervals and ISI --------------------------------------
ISIbuff=zeros(ceil(ISI/(1/handles.Fs)),2);
snd_AllTrialsR=[ISIbuff; [stim(presOrder(1),:);zeros(1,length(stim))]'; ISIbuff; [stim(presOrder(2),:);zeros(1,length(stim))]'; ISIbuff; [stim(presOrder(3),:);zeros(1,length(stim))]'];
snd_AllTrialsL=[ISIbuff; [zeros(1,length(stim)); stim(presOrder(1),:)]'; ISIbuff; [zeros(1,length(stim)); stim(presOrder(2),:)]'; ISIbuff; [zeros(1,length(stim));stim(presOrder(3),:)]'];
snd_AllTrialsRL=[ISIbuff;[stim(presOrder(1),:); stim(presOrder(1),:)]'; ISIbuff; [stim(presOrder(1),:); stim(presOrder(2),:)]'; ISIbuff; [stim(presOrder(1),:);stim(presOrder(3),:)]'];

h_L1L2L3=[int1_light int2_light int3_light]; % create a vector to hold the handles associated with the presentation lights

%assign the presentation mode (right, left or binaural) ------------------
if strcmp(handles.earPres,'R')
    APR=audioplayer(snd_AllTrialsR, handles.Fs,handles.bits);
elseif strcmp(handles.earPres,'L')
    APR=audioplayer(snd_AllTrialsL, handles.Fs,handles.bits);
else
    APR=audioplayer(snd_AllTrialsRL, handles.Fs,handles.bits);
end

% set up variables to pass to doLights.m for synchronization -------------
ttldur=APR.TotalSamples/handles.Fs;
APR.TimerPeriod=ttldur/3.4; 
APR.TimerFcn = {@doLights, APR, h_L1L2L3};


%disable the buttons
set(int1_button,'enable','off');
set(int2_button,'enable','off');
set(int3_button,'enable','off');

% play the all three intervals
playblocking(APR);
set(int3_light,'color',[0 0 0]);drawnow;

%enable the buttons
set(int1_button,'enable','on');
set(int2_button,'enable','on');
set(int3_button,'enable','on');

end
