# Supplementary material for: PsyAcoustX: A flexible MATLAB® package for psychoacoustics research
Source: Front Psychol. 2015 Oct 12;6:1498. doi: 10.3389/fpsyg.2015.01498 (PMC4601020; doi:10.3389/fpsyg.2015.01498)
Supplement: Supplementary file 1 [file Data_Sheet_1.ZIP › PsyAcoustX/IncDecGUI/Run/responseWindow_mod.m]

function varargout = responseWindow_mod(varargin)
% RESPONSEWINDOW_MOD M-file for responseWindow_mod.fig
%      RESPONSEWINDOW_MOD, by itself, creates a new RESPONSEWINDOW_MOD or raises the existing
%      singleton*.
%
%      H = RESPONSEWINDOW_MOD returns the handle to a new RESPONSEWINDOW_MOD or the handle to
%      the existing singleton*.
%
%      RESPONSEWINDOW_MOD('CALLBACK',hObject,eventData,handles,...) calls the local
%      function named CALLBACK in RESPONSEWINDOW_MOD.M with the given input arguments.
%
%      RESPONSEWINDOW_MOD('Property','Value',...) creates a new RESPONSEWINDOW_MOD or raises the
%      existing singleton*.  Starting from the left, property value pairs are
%      applied to the GUI before responseWindow_mod_OpeningFcn gets called.  An
%      unrecognized property name or invalid value makes property application
%      stop.  All inputs are passed to responseWindow_mod_OpeningFcn via varargin.
%
%      *See GUI Options on GUIDE's Tools menu.  Choose "GUI allows only one
%      instance to run (singleton)".
%
% See also: GUIDE, GUIDATA, GUIHANDLES

% Edit the above text to modify the response to help responseWindow_mod

% Last Modified by GUIDE v2.5 28-Jun-2012 16:33:30

% Begin initialization code - DO NOT EDIT
gui_Singleton = 1;
gui_State = struct('gui_Name',       mfilename, ...
    'gui_Singleton',  gui_Singleton, ...
    'gui_OpeningFcn', @responseWindow_mod_OpeningFcn, ...
    'gui_OutputFcn',  @responseWindow_mod_OutputFcn, ...
    'gui_LayoutFcn',  [] , ...
    'gui_Callback',   []);
if nargin && ischar(varargin{1})
    gui_State.gui_Callback = str2func(varargin{1});
end

if nargout
    [varargout{1:nargout}] = gui_mainfcn(gui_State, varargin{:});
else
    gui_mainfcn(gui_State, varargin{:});
end
% End initialization code - DO NOT EDIT


% --- Executes just before responseWindow_mod is made visible.
function responseWindow_mod_OpeningFcn(hObject, eventdata, handles, varargin)
% This function has no output args, see OutputFcn.
% hObject    handle to figure
% eventdata  reserved - to be defined in a future version of MATLAB
% handles    structure with handles and user data (see GUIDATA)
% varargin   command line arguments to responseWindow_mod (see VARARGIN)

% Choose default command line output for responseWindow_mod
handles.output = hObject;
movegui(hObject,'center')
handles = varargin{1};

%--turn off buttons until experiment starts--
set(findall(0,'tag','button1'),'enable','off');
set(findall(0,'tag','button2'),'enable','off');
set(findall(0,'tag','button3'),'enable','off');
set(findall(0,'tag','playExample'),'Visible','on');
%--------------------------------------------

% open the status window -------------------------%
runTracker_mod(handles);

% minimize the maskingGUI figure
set(handles.tmodGUI_FIG,'Visible','off');

% Update handles structure
guidata(hObject, handles);


% UIWAIT makes responseWindow_mod wait for user response (see UIRESUME)
% uiwait(handles.responseWindow_FIG);


% --- Outputs from this function are returned to the command line.
function varargout = responseWindow_mod_OutputFcn(hObject, eventdata, handles)
% varargout  cell array for returning output args (see VARARGOUT);
% hObject    handle to figure
% eventdata  reserved - to be defined in a future version of MATLAB
% handles    structure with handles and user data (see GUIDATA)

% Get default command line output from handles structure
varargout{1} = handles.output;
varargout{2} = handles;


% --- Executes on button press in button1.
function button1_Callback(hObject, eventdata, handles)
% hObject    handle to button1 (see GCBO)
% eventdata  reserved - to be defined in a future version of MATLAB
% handles    structure with handles and user data (see GUIDATA)

%disp('button #1 pressed');
setappdata(0,'buttonPressed',1);
uiresume


% --- Executes on button press in button2.
function button2_Callback(hObject, eventdata, handles)
% hObject    handle to button2 (see GCBO)
% eventdata  reserved - to be defined in a future version of MATLAB
% handles    structure with handles and user data (see GUIDATA)

%disp('button #2 pressed');
setappdata(0,'buttonPressed',2);
uiresume


% --- Executes on button press in button3.
function button3_Callback(hObject, eventdata, handles)
% hObject    handle to button3 (see GCBO)
% eventdata  reserved - to be defined in a future version of MATLAB
% handles    structure with handles and user data (see GUIDATA)

%disp('button #3 pressed');
setappdata(0,'buttonPressed',3);
uiresume


% --- Executes on button press in start.
function start_Callback(hObject, eventdata, handles)
% hObject    handle to start (see GCBO)
% eventdata  reserved - to be defined in a future version of MATLAB
% handles    structure with handles and user data (see GUIDATA)
disp(' ');
disp('+++++++++++++++++++++++++++++++++++++++++++++++ ');
disp(['Running block ' num2str(handles.run.currentBlockNum) ' of ' num2str(handles.stimParams.blockNum)]); %print what block is running
disp('+++++++++++++++++++++++++++++++++++++++++++++++ ');

set(findall(0,'tag','playExample'),'Visible','off');
[levels, trial, resps,reversalLevels,reversalBool,thresh, stdThresh, handles] = runExperiment_mod(handles);

handles.run.currentBlockNum=handles.run.currentBlockNum+1; %update block #

setappdata(0,'levels',levels);
setappdata(0,'trial',trial);
setappdata(0,'resps',resps);
setappdata(0,'reversalLevels',reversalLevels);
setappdata(0,'reversalBool',reversalBool);
setappdata(0,'thresh',thresh);
setappdata(0,'stdThresh',stdThresh);
%-----------------------------------------------
handles.levels=levels;
handles.trial=trial;
handles.resps=resps;
handles.thresh=thresh;
handles.stdThresh=stdThresh;

%-------save data automatically--------------------
% if running and experiment, save in the subject's data directory and
% update the .mat file that tracks what conditions have been completed

if handles.stimParams.RunExpt.YN
    %%% get the pathname for the current condition
    results_pathname=fullfile(handles.stimParams.RunExpt.SaveDir,[handles.stimParams.RunExpt.SaveFile '.txt']);
    MatFilePath=[handles.stimParams.RunExpt.SubjDir handles.stimParams.RunExpt.MatFile];
    load(MatFilePath);
    ExptInfo.fcompleteYN(handles.stimParams.RunExpt.CondNum)=1; % update the .mat file   
    ExptInfo.Thresholds(handles.run.currentBlockNum-1,handles.stimParams.RunExpt.CondNum)=thresh;
    ExptInfo.StdDev(handles.run.currentBlockNum-1,handles.stimParams.RunExpt.CondNum)=stdThresh;
    save(MatFilePath,'ExptInfo'); % save the udated file    
else
    results_pathname=fullfile(pwd,'Data',[handles.subID '.txt']); %results file is subject's name/date
end

write_header_mod(handles,results_pathname);  %header of results file with stimulus info
write_results_mod(handles,results_pathname); %write results
fclose('all');
disp(['Data written to : ' results_pathname]);
%------------------------------------------------

% -------- prompt the user to run the next condition if running expt
% if not running an experiment, this button would normally display "close"

if handles.stimParams.RunExpt.YN 
    set(findall(0,'tag','closeRespWinButton'),'String','NEXT','ForegroundColor','b'); %turn on "NEXT" button
    set(findall(0,'tag','playExample'),'Visible','on');

else
end

guidata(hObject, handles);


% --- Executes on button press in plotRespButton.
function plotRespButton_Callback(hObject, eventdata, handles)
% hObject    handle to plotRespButton (see GCBO)
% eventdata  reserved - to be defined in a future version of MATLAB
% handles    structure with handles and user data (see GUIDATA)

plotRespTrack(handles.trial,handles.levels,handles.resps,handles.thresh,handles.stdThresh); %plot response track


% --- Executes on button press in closeRespWinButton.
function closeRespWinButton_Callback(hObject, eventdata, handles)
% hObject    handle to closeRespWinButton (see GCBO)
% eventdata  reserved - to be defined in a future version of MATLAB
% handles    structure with handles and user data (see GUIDATA)

% -- if the button displays NEXT, run the next condition.
% -- if the buttons displays CLOSE, restart the GUI

if handles.stimParams.RunExpt.YN
    h_RWFIG=findall(0,'Tag','responseWindow_FIG');
    close(h_RWFIG);
    
    %-- run the next condition my calling the "defineParams" callback in
    %-- tmodGUI.m
    
    h_defineParams=findall(0,'tag','defineParams'); % get the defineParams object handle
    hCBdefineParams=get(h_defineParams,'Callback'); % get the defineParams callback handle
    feval(hCBdefineParams,h_defineParams,handles);  % execute the defineParams callback function
    [output1 handles.stimParams handles.blocks]=selectStimParams_mod(handles.stimParams,handles.blocks); % call selectStimParams to update stimParams and blocks
    
    h_tmodFIG=findall(0,'Tag','tmodGUI_FIG');
    set(h_tmodFIG,'Visible','off');
else
    close all; % close the window and restart the GUI to ensure that stimParamas and blocks are reset
    tmodGUI;
end


% --- Executes on key press with focus on responseWindow_FIG or any of its controls.
function responseWindow_FIG_WindowKeyPressFcn(hObject, eventdata, handles)
% hObject    handle to responseWindow_FIG (see GCBO)
% eventdata  structure with the following fields (see FIGURE)
%	Key: name of the key that was pressed, in lower case
%	Character: character interpretation of the key(s) that was pressed
%	Modifier: name(s) of the modifier key(s) (i.e., control, shift) pressed
% handles    structure with handles and user data (see GUIDATA)z

%allow user to push keyboard keys
%instead of mouse clicking buttons
switch eventdata.Key
    %top row numbers--------
    %     case '1'
    %         button1_Callback;
    %     case '2'
    %         button2_Callback;
    %     case '3'
    %         button3_Callback;
    
    % number pad numbers-----
    case 'numpad1'
        button1_Callback;
    case 'numpad2'
        button2_Callback;
    case 'numpad3'
        button3_Callback;
        
        
end


% --- Executes on button press in playExample.
function playExample_Callback(hObject, eventdata, handles)
% hObject    handle to playExample (see GCBO)
% eventdata  reserved - to be defined in a future version of MATLAB
% handles    structure with handles and user data (see GUIDATA)
set(findall(0,'tag','responseWindow_FIG'),'Visible','off');
dummyhandles=handles;
playExampleWin_mod(dummyhandles);
